# Supplementary material for: GmSAUR46b Integrates Light Signals to Regulate Leaf Midrib Thickness and Stem Trichome Density in Soybean
Source: Int J Mol Sci. 2025 Sep 20;26(18):9200. doi: 10.3390/ijms26189200 (PMC12471168; doi:10.3390/ijms26189200)
Supplement: Supplementary file 1 [file ijms-26-09200-s001.zip]

Archive with 2 entries (2 files):
- Supplementary files/Supplemental tables.xlsx
- Supplementary files/Supplementary figures.pdf
