# Supplementary material for: GmSAUR46b Integrates Light Signals to Regulate Leaf Midrib Thickness and Stem Trichome Density in Soybean
Source: Int J Mol Sci. 2025 Sep 20;26(18):9200. doi: 10.3390/ijms26189200 (PMC12471168; doi:10.3390/ijms26189200)
Supplement: Supplementary file 1 [file ijms-26-09200-s001.zip › Supplementary files/Supplemental tables.xlsx]

## Sheet: S1
Table S1. Statistical results of functional annotation of new transcripts.
Item	Count	Percentage
All	42754	1
Annotation	38187	0.8932
KEGG	27677	0.6474
Pathway	13456	0.3147
Nr	38161	0.8926
Note: In the first column, "All" represents all the transcript sequences; "Annotation" represents transcript sequences with at least one annotation; "KEGG" represents transcript sequences annotated to the KEGG database; "Uniprot" represents transcript sequences annotated to the Uniprot database; "KOG" represents transcript sequences annotated to the KOG database; "GO" represents transcript sequen…

## Sheet: S2
Table S2. Thickness measurements of soybean leaf epidermis, midrib, and mesophyll
Name	The thickness of the upper epidermis（mm）					The thickness of the lower epidermis（mm）					vane thickness （mm）					Leaf mesophyll thickness（mm）					Central thickness of the middle vein（mm）
	1	2	3	4	5	1	2	3	4	5	1	2	3	4	5	1	2	3	4	5
CK-w82-1	0.01	0.012	0.008	0.019	0.014	0.007071	0.01005	0.01044	0.008544	0.009055	0.170026	0.190024	0.176011	0.175183	0.173026	0.147054	0.168027	0.153	0.147085	0.143171	0.814354
CK-w82-2	0.01005	0.011	0.014036	0.014036	0.014	0.009	0.007	0.007616	0.01044	0.01253	0.160012	0.160003	0.172003	0.168012	0.167048	0.14	0.13909	0.144003	0.145	0.140089	0.740132
CK-w82-3	0.011045	0.012166	0.011705	0.012	0.014	0.006083	0.008062	0.013	0.008062	0.009055	0.164003	0.158079	0.166003	0.176011	0.169003	0.139058	0.131137	0.140014	0.155	0.140004	0.782041
CK-35s-GmSAUR46b-1	0.015	0.017	0.015033	0.01	0.013	0.011	0.008	0.009055	0.008	0.007	0.162012	0.160112	0.172003	0.165148	0.143031	0.135059	0.138033	0.143014	0.137091	0.123	0.838009
CK-35s-GmSAUR46b-2	0.017029	0.0201	0.014036	0.015	0.019105	0.010198	0.01	0.009	0.012166	0.014036	0.188322	0.181593	0.196023	0.172105	0.185173	0.151159	0.163768	0.167027	0.140032	0.150333	0.948211
CK-35s-GmSAUR46b-3	0.013038	0.012042	0.016125	0.013038	0.014036	0.008062	0.009	0.008	0.009055	0.008	0.144003	0.13618	0.139004	0.138058	0.133	0.120037	0.111221	0.109005	0.110073	0.109115	0.842059
CK-Gmsaur46b-1	0.016279	0.016492	0.018111	0.017029	0.012	0.01005	0.009487	0.009055	0.007071	0.008246	0.176706	0.180712	0.176071	0.161112	0.171003	0.145561	0.145344	0.147	0.129248	0.143	0.916035
CK-Gmsaur46b-2	0.016	0.017029	0.015033	0.014142	0.014036	0.01	0.008544	0.011045	0.007071	0.008246	0.138004	0.140129	0.134183	0.139176	0.145055	0.119017	0.111162	0.109293	0.116211	0.119105	0.758011
CK-Gmsaur46b-3	0.015033	0.012042	0.013	0.013038	0.014036	0.008	0.009	0.008602	0.00922	0.009487	0.164003	0.158079	0.16005	0.142014	0.150003	0.146	0.134015	0.138	0.117004	0.127	0.85019
Shade-w82-1	0.017029	0.011045	0.015	0.013038	0.013	0.007	0.00922	0.008	0.008062	0.007071	0.123	0.123	0.131061	0.134004	0.132015	0.097005	0.09902	0.104019	0.108	0.109018	0.81201
Shade-w82-2	0.016031	0.011	0.013	0.01	0.0108	0.006083	0.005	0.009	0.006	0.008	0.130062	0.137015	0.133004	0.126004	0.120067	0.11	0.110018	0.108042	0.094048	0.105005	0.686236
Shade-w82-3	0.013125	0.018028	0.014	0.013	0.012042	0.01	0.01005	0.00989	0.009055	0.011	0.117017	0.115109	0.103005	0.100125	0.102005	0.094021	0.090089	0.078	0.074169	0.076059	0.598003
Shade-35S-GmSAUR46b-1	0.017029	0.014142	0.015	0.017	0.013	0.006	0.009	0.007	0.009	0.01	0.126016	0.126016	0.112161	0.118017	0.117154	0.1	0.095047	0.095189	0.097005	0.091022	0.474152
Shade-35S-GmSAUR46b-2	0.013038	0.012	0.012	0.014036	0.01	0.011045	0.009055	0.012042	0.008	0.008062	0.129035	0.133004	0.125256	0.158003	0.132034	0.105076	0.111288	0.104019	0.131015	0.10002	0.766
Shade-35S-GmSAUR46b-3	0.012	0.011	0.01	0.015033	0.014	0.00728	0.010198	0.009	0.00922	0.010198	0.109041	0.119017	0.116039	0.129004	0.138004	0.077006	0.087006	0.094021	0.106005	0.115004	0.738097
Shade-Gmsaur46b-1	0.015	0.021	0.009	0.01005	0.012	0.007	0.007071	0.006083	0.008	0.007	0.103005	0.10202	0.113159	0.100125	0.091137	0.087	0.082024	0.088023	0.078026	0.069116	0.485741
Shade-Gmsaur46b-2	0.007	0.01	0.011	0.009	0.01005	0.006	0.00728	0.008	0.005	0.007071	0.114004	0.098005	0.113111	0.104005	0.109005	0.076026	0.09802	0.093021	0.090022	0.094085	0.60003
Shade-Gmsaur46b-3	0.015033	0.012	0.013038	0.014036	0.01005	0.006	0.006	0.008	0.008062	0.00728	0.104005	0.10331	0.095005	0.087006	0.087464	0.082098	0.076026	0.078	0.063008	0.063388	0.550033

## Sheet: S3
Table S3. Quantitative statistics of soybean epidermal trichome.
Lines	CK	Shade
35S-GmSAUR46b	314	159
	300	163
	299	156
	311	158
	306	159
Gmsaur46b	359	29
	358	32
	366	28
	361	31
	361	30
W82 (WT)	266	47
	266	46
	258	49
	270	50
	265	48

## Sheet: S4
Table S4.Primers for detection of gene editing events in mutant lines
	F	R
GmSAUR46b	cgcaaacacacccccataat	actcagacacgcacaaacac
Cas9	gatcaccgacgagtacaagg	gggtacttctcgtggtaggc

## Sheet: S5
Table S5. The primers of QRT analysis
	F	R
GmSAUR46a	GGACTCTATCCCCAATGATGTGC	CGTAGGACAGTGAGGAAAAGATGCT
GmSAUR46b	GAAGTAGAGTGTTCCATTGTGCTG	TTGAAGAGTGGATGATTGAGTAAGG
GmSAUR46c	AAGGTCAGTGCTAATTTTCCCAAT	GATGGTTGAGCATACCTACTTTGAT
GhTubulin	GAGAAGAGTATCCGGATAGG	GAGCTTGAGTGTTCGGAAAC

## Sheet: S6
Table S6. Primers for overexpression of GmSAUR46b
	F	R
GmSAUR46b	GAGAACACGGGGGACTCTAGatgaagggaaagtttctaagagggtgcc	CGATCGGGGAAATTCGAGCT tcagacacgcacaaacactcgttcg
